# Supplementary material for: Frontoparietal Response to Working Memory Load Mediates the Association between Sleep Duration and Cognitive Function in Children
Source: Brain Sci. 2024 Jul 14;14(7):706. doi: 10.3390/brainsci14070706 (PMC11274878; doi:10.3390/brainsci14070706)
Supplement: Supplementary file 1 [file brainsci-14-00706-s001.zip]

Archive with 1 entries (1 files):
- brainsci-3082457-supplementary.pdf
